# Supplementary material for: The impact of genome editing on the introduction of monogenic traits in livestock
Source: Genet Sel Evol. 2018 Apr 16;50:18. doi: 10.1186/s12711-018-0389-7 (PMC5902981; doi:10.1186/s12711-018-0389-7)
Supplement: Supplementary file 1 — Additional file 1. Simulation_genome_editing.R. This file presents the simulation program in R to create the simulation scenarios presented. [file 12711_2018_389_MOESM1_ESM.r]

### Simulations of breeding programs for a monogenic trait ###
### JWM Bastiaansen et al, The impact of genome editing on the introduction of monogenic traits in livestock ###
### Genetics, Selection, Evolution, 2018 ###

rm(list = ls())
require(pedigree)
setwd("/home/")

### functions
makeOffspring <- function(sires = NA , dams = NA, ped = NA , littersize = NA ,
                          currYear = NA, heritability = NA , reliability = NA){
  nOffspring <- length(dams$ident)*littersize
  last <- ped[ped$ident == max(ped$ident),]
  ped$F <- calcInbreeding(ped)
  offspring <- data.frame( ident = (last$ident+1):(last$ident+nOffspring) ,
                           sire = rep(sample(sires$ident, replace = TRUE, size = length(dams$ident)), littersize) ,
                           dam = rep(dams$ident, littersize),
                           sex = sample(c("m","f"), replace = TRUE, size = nOffspring),
                           bDay = currYear , 
                           BV = NA , 
                           PE = rnorm(nOffspring,   mean = 0 , sd = (1/reliability -1)) ,
                           all1 = NA , all2 = NA)
  offspring$BV <- (ped$BV[match(offspring$sire, ped$ident)]/2 +
                     ped$BV[match(offspring$dam , ped$ident)]/2 +
                     rnorm(nOffspring ,
                           mean = 0   ,
                           sd   = sqrt(0.5*(1-0.5*(ped$F[match(offspring$sire, ped$ident)] +
                                                   ped$F[match(offspring$dam , ped$ident)])))))
  offspring$all1 <- apply(ped[match(offspring$sire, ped$ident),match(c("all1","all2"),names(ped))], 1, 
                          function(x) sample(x, size =1))
  offspring$all2 <- apply(ped[match(offspring$dam, ped$ident),match(c("all1","all2"),names(ped))], 1, 
                          function(x) sample(x, size =1))
  return(offspring)
}

####  START Populations
scenarios <- read.table(file = "GEscenarios_fish.csv", sep = "," , stringsAsFactors = FALSE, header = TRUE)
outFile <- paste(format(Sys.time(),"%y%m%d_%H_%M") , "_GEoutput", ".csv" , sep = "")
writeLines( paste(names(scenarios) , collapse = ",") , con = outFile )

for(s in 1:nrow(scenarios)){
  simPar <- scenarios[s,]
  for(r in 1:simPar$replicates){
    nPairsEdited <- vector()
    #### founder generations
    startYears <-  seq(from = -max(c(simPar$mAgeMax,simPar$fAgeMax)), 
                         to = -min(c(simPar$mAgeMin,simPar$fAgeMin)), 
                         by = simPar$interval) + simPar$interval
    startYears <- startYears[startYears %% simPar$interval == 0]
    nFounders <- simPar$nFemale*simPar$littersize*length(startYears)
    ped <- data.frame(ident = 1:nFounders, 
                      sire  = NA, 
                      dam   = NA, 
                      sex   = sample(c("m","f"), replace = TRUE, size = nFounders) ,
                      bDay  = rep(startYears , nFounders/length(startYears)),  
                      BV    = rnorm( n = nFounders , mean = 0 , sd = 1) , 
                      PE    = rnorm( n = nFounders , mean = 0 , sd = (1/simPar$reliability -1)) ,
                      all1  = sample(c(0,1), replace = TRUE , prob = c((1-simPar$p1),simPar$p1) , size = nFounders) ,
                      all2  = sample(c(0,1), replace = TRUE , prob = c((1-simPar$p1),simPar$p1) , size = nFounders) )

    ### reproduction and selection before GE
    for(cycle in 1:(simPar$nYears1/simPar$interval)){    ## cycle <- 3 ; cycle <- 1
      currYear <- max(ped$bDay) + simPar$interval 
      # retrieve parents in reproductive age
      sires <- ped[ ped$sex == "m" & 
                      ped$bDay <= (currYear - simPar$mAgeMin) & 
                      ped$bDay >= (currYear - simPar$mAgeMax),]
      dams <- ped[  ped$sex == "f" & 
                      ped$bDay <= (currYear - simPar$fAgeMin) & 
                      ped$bDay >= (currYear - simPar$fAgeMax),]
      # check if parents are available
      if(nrow(dams)  < simPar$nFemale) warning(paste("fewer dams than required nFemale in year", currYear))
      if(nrow(sires) < simPar$nMale)   warning(paste("fewer sires than required nMale in year", currYear))
      if(nrow(dams)>0 & nrow(sires)>0){
        ### Selection is on the EBV of the quantitative trait only. 
        if(simPar$selectionMethod_phase1 == "EBV"){
          sires <- sires[order( (sires$BV + sires$PE), decreasing = TRUE) , ][ 1:min(simPar$nMale,nrow(sires)),] 
          dams  <-  dams[order( ( dams$BV +  dams$PE), decreasing = TRUE) , ][ 1:min(simPar$nFemale,nrow(dams)),] 
        }
        ### Selection is at random.
        if(simPar$selectionMethod_phase1 == "random"){
          sires <- sires[order( rnorm(nrow(sires)), decreasing = TRUE) , ][ 1:min(simPar$nMale,nrow(sires)),] 
          dams  <-  dams[order( rnorm(nrow( dams)), decreasing = TRUE) , ][ 1:min(simPar$nFemale,nrow(dams)),] 
        }
        ### Selection is on an index of the EBV and the monogenic genotype.
        if(simPar$selectionMethod_phase1 == "index"){
          sires <- sires[order( simPar$indexEBV*(sires$BV + sires$PE) + simPar$indexMonogenic*(sires$all1+sires$all2) ,
                                decreasing = TRUE) , ][ 1:min(simPar$nMale,nrow(sires)),] 
          dams  <-  dams[order( simPar$indexEBV*( dams$BV +  dams$PE) + simPar$indexMonogenic*( dams$all1+ dams$all2) , 
                                decreasing = TRUE) , ][ 1:min(simPar$nFemale,nrow(dams)),] 
        }
        # Make offspring of selected parents
        offspring <- makeOffspring(sires = sires, dams = dams, ped = ped, littersize = simPar$littersize, 
                                   currYear = currYear, heritability = simPar$heritability, reliability = simPar$reliability)
        ped <- rbind(ped, offspring)                                 
      }
    } 
    
    ### reproduction and selection after start of GE
    for(cycle in 1:(simPar$nYears2/simPar$interval)){
      currYear <- max(ped$bDay) + simPar$interval 
      # retrieve parents in reproductive age
      sires <- ped[ ped$sex == "m" & 
                      ped$bDay <= (currYear - simPar$mAgeMin) & 
                      ped$bDay >= (currYear - simPar$mAgeMax),]
      dams <- ped[  ped$sex == "f" & 
                      ped$bDay <= (currYear - simPar$fAgeMin) & 
                      ped$bDay >= (currYear - simPar$fAgeMax),]
      # check if parents are available
      if(nrow(dams)>0 & nrow(sires)>0){
        ### Selection is on the EBV of the quantitative trait only. 
        if(simPar$selectionMethod_phase2 == "EBV"){
          sires <- sires[order( (sires$BV + sires$PE), decreasing = TRUE) , ][ 1:min(simPar$nMale,nrow(sires)),] 
          dams  <-  dams[order( ( dams$BV +  dams$PE), decreasing = TRUE) , ][ 1:min(simPar$nFemale,nrow(dams)),] 
        }
        ### Selection is on an index of the EBV and the monogenic genotype.
        if(simPar$selectionMethod_phase2 == "index"){
          sires <- sires[order( simPar$indexEBV*(sires$BV + sires$PE) + simPar$indexMonogenic*(sires$all1+sires$all2) ,
                                decreasing = TRUE) , ][ 1:min(simPar$nMale,nrow(sires)),] 
          dams  <-  dams[order( simPar$indexEBV*( dams$BV +  dams$PE) + simPar$indexMonogenic*( dams$all1+ dams$all2) , 
                                decreasing = TRUE) , ][ 1:min(simPar$nFemale,nrow(dams)),] 
        }

        # Make offspring of selected parents
        offspring <- makeOffspring(sires = sires, dams = dams, ped = ped, littersize = simPar$littersize, 
                                   currYear = currYear, heritability = simPar$heritability, reliability = simPar$reliability)
             # Editing of offspring
        if(simPar$editOffspring){

          ## Select litters targetted for editing based on parent average  
          if(simPar$editTopNpairs == 0) nPairsEdited <- c(nPairsEdited, 0)
          if(simPar$editTopNpairs > 0){
          ### which pairs
            pairs4editedOffspring <- offspring[,names(offspring) %in% c("sire" , "dam")]
            ## keep each parent pair once
            pairs4editedOffspring <- pairs4editedOffspring[!duplicated(pairs4editedOffspring),]  
            ## add sire BV etc. 
            pairs4editedOffspring <- merge(pairs4editedOffspring, ped[, names(ped) %in% c("ident", "BV" , "PE" , "all1", "all2")], 
                                           by.x = "sire", by.y = "ident", all.x = TRUE, all.y = FALSE)
            names(pairs4editedOffspring)[3:6] <- paste ("s" , names(pairs4editedOffspring)[3:6], sep = "")
            ## add dam BV etc. 
            pairs4editedOffspring <- merge(pairs4editedOffspring, ped[, names(ped) %in% c("ident", "BV" , "PE" , "all1", "all2")], 
                                           by.x = "dam", by.y = "ident", all.x = TRUE, all.y = FALSE)
            names(pairs4editedOffspring)[7:10] <- paste ("d" , names(pairs4editedOffspring)[7:10], sep = "")
            
            ## calculate parent average 
            pairs4editedOffspring$pa <- with(pairs4editedOffspring, sBV + sPE + dBV + dPE)
            ## calculate parent allele frequency 
            pairs4editedOffspring$pf <- with(pairs4editedOffspring, sall1 + sall2 + dall1 + dall2)
            ## ranking and selecting N litters to become GE target
            #   on GENOTYPE (increasing pf) AND Parent AVERAGE (decreasing pa)
            pairs4editedOffspring <- pairs4editedOffspring[order( pairs4editedOffspring$pf, -pairs4editedOffspring$pa) , ][ 1:simPar$editTopNpairs,]  
            ## count pairs were editing is needed  
            nPairsEdited <- c(nPairsEdited, sum(pairs4editedOffspring$pf < 4))
            ##  remove pairs where editing is not needed
            pairs4editedOffspring <- pairs4editedOffspring[(pairs4editedOffspring$pf < 4) ,]
            ## only keep the names of the parents in pairs4..etc
            pairs4editedOffspring <- paste(pairs4editedOffspring$sire, pairs4editedOffspring$dam, sep = "_")

            ### perform the edits
            ### editing of all1
            offspring$all1[which(offspring$all1 == 0 &                                
                                   paste(offspring$sire, offspring$dam, sep = "_") %in%
                                   pairs4editedOffspring &                             
                                   sample(c(FALSE,TRUE),                               
                                          size = nrow(offspring),                      
                                          replace = TRUE,                              
                                          prob = c( (1-simPar$editSuccess) ,           
                                                    simPar$editSuccess)))] <- 1        
            ### editing of all2
            offspring$all2[which(offspring$all2 == 0 &                      
                                   paste(offspring$sire, offspring$dam, sep = "_") %in%
                                   pairs4editedOffspring &                             
                                   sample(c(FALSE,TRUE),                               
                                          size = nrow(offspring),                      
                                          replace = TRUE,                              
                                          prob = c( (1-simPar$editSuccess) ,           
                                                    simPar$editSuccess)))] <- 1        
            ### remove animals due to editing mortalities
            offspring <- offspring[!(paste(offspring$sire, offspring$dam, sep = "_") %in% 
                                            pairs4editedOffspring & 
                                            sample(c(TRUE,FALSE),                         
                                                   size = nrow(offspring),                
                                                   replace = TRUE,                        
                                                   prob = c(simPar$editMortality ,        
                                                            ( 1- simPar$editMortality)))),]
          } 
        }
        ped <- rbind(ped, offspring)                                 
      }
    }

    #### summarizing of results
    years         <- unique(ped$bDay)
    BVmean        <- tapply(ped$BV, ped$bDay, mean)                                                     
    BVvar         <- tapply(ped$BV, ped$bDay, var)                                                      
    monogenicFreq <- tapply( (ped$all1 + ped$all2) , ped$bDay, function(x){sum(x)/(2*length(x))})       
    ped$F         <- calcInbreeding(ped)
    Fmean         <- tapply(ped$F, ped$bDay, mean)      
    Rg            <- tapply(1:nrow(ped)  , ped$bDay, function(x){cor(ped$BV[x],(ped$all1[x] + ped$all2[x]))}) 
    
    GEout <- paste( paste(      simPar           , collapse = ",") , 
                    paste(round(years,0)         , collapse = ",") ,
                    paste(round(BVmean,5)        , collapse = ",") ,
                    paste(round(BVvar,5)         , collapse = ",") , 
                    paste(round(monogenicFreq,5) , collapse = ",") , 
                    paste(round(Fmean,5)         , collapse = ",") ,
                    paste(round(Rg,5)            , collapse = ",") ,
                    paste(nSiresEdited           , collapse = ",") , 
                    paste(nDamsEdited            , collapse = ",") ,
                    paste(nPairsEdited            , collapse = ",") , sep = ",")
    
    write.table(GEout, file = outFile , append = TRUE , col.names = FALSE, row.names = FALSE, quote = FALSE)
  }
}
